# Supplementary material for: Stimulus size modulates idiosyncratic neural face identity discrimination
Source: J Vis. 2022 Dec 29;22(13):9. doi: 10.1167/jov.22.13.9 (PMC9804033; doi:10.1167/jov.22.13.9)
Supplement: Supplement 1 [file jovi-22-13-9_s001.xlsx]

## Sheet: Sheet1
Table S1.
The neural FID response in terms of z-score for each participant in each conditions.
		3°	5°	6.7°	8.5°	12°				3°	5°	6.7°	8.5°	12°				3°	5°	6.7°	8.5°	12°				3°	5°	6.7°	8.5°	12°
S1	VP0	2.03	3.06	4.73	4.74	10.32		S9	VP0	2.16	6.6	3.71	5.52	4.77		S19	VP0	0.15	5.31	3.43	4.05	6.04		S29	VP0	1.19	7.55	3.81	2.96	8.94
	VP1	1.14	2.7	7.14	5.25	7.22			VP1	2.9	2.86	2.44	4.28	3.93			VP1	3.26	7.09	7.51	2.52	5.39			VP1	3.64	4.59	5.3	5.64	3.72
	VP3	3.16	4.66	3.22	9.12	5.36			VP3	0.83	4.92	5.09	7.12	2.87			VP3	1.23	3.95	2.98	3.38	9.08			VP3	5.29	4.93	2.21	6.84	3.05
	VP5	1.95	2.94	2.04	5.25	8.24			VP5	7.16	7.73	3.9	6.26	5.9			VP5	3.11	7.13	2.69	8.28	8.39			VP5	2.32	3.08	4.56	3.06	5.31
	VP8	2.08	2.35	2.4	5.35	7.65			VP8	1.54	3.23	4.8	4.32	6.17			VP8	0.2	3.89	6.45	2.09	3.46			VP8	3.67	5.5	4.08	3.82	4.57
S2	VP0	3.61	3.63	4.93	7.98	4.15		S10	VP0	1.99	3.51	6.66	1.66	6.56		S20	VP0	6.19	6.48	7.91	9.63	14.34		S30	VP0	0.32	1.26	1.67	-0.06	5.79
	VP1	4.17	1.62	3.96	2.37	4.66			VP1	-0.22	0.66	2.34	1.67	2.53			VP1	1.48	6.73	6.09	4.54	8.14			VP1	-1.49	-0.77	-0.18	2.95	0.63
	VP3	0.15	0.94	4.35	4.21	8.77			VP3	-0.43	3.39	2.91	5.03	2.29			VP3	0.96	4.74	6	8.06	4.46			VP3	0.56	2.25	0.66	0.55	1.44
	VP5	2.65	1.41	4.57	4.42	5.81			VP5	0.7	1.85	1.68	3.96	6.26			VP5	4.97	5.42	8.52	9.19	7.4			VP5	1.42	1.07	0.98	1.03	0.13
	VP8	2.94	4.38	4.63	-0.66	1.6			VP8	3.37	0.32	2.11	6.72	5.28			VP8	2.04	2.26	2	3.54	7.15			VP8	1.51	-0.15	-1.1	0.79	0.74
S3	VP0	6.54	5.26	7.88	3.62	3.31		S11	VP0	4.84	1.73	6.79	5.1	6.93		S21	VP0	1.19	6.02	-0.87	0.44	1.4		S31	VP0	1.87	0.54	2.96	3.83	3.35
	VP1	0.21	3.31	5.06	3.37	3.67			VP1	0.4	2.93	4.58	1.12	4.41			VP1	0.9	3.04	1.84	2.88	4.91			VP1	2.66	2.53	1.97	2.72	8.16
	VP3	3.64	1.6	3.01	8.25	1.91			VP3	-0.74	3.3	4.56	1.14	11.07			VP3	0.87	-0.23	0.73	4.18	1.87			VP3	2.08	2.37	3.87	2.43	4.59
	VP5	0.53	4.76	2.68	2.84	3.87			VP5	0.25	6.94	4.48	6.13	4.23			VP5	0.34	2.39	5.33	-0.62	4.04			VP5	6.14	6.33	5.32	4.02	5.82
	VP8	2.29	0.96	2.51	3.79	5.41			VP8	2.85	6.93	4	6.6	3.34			VP8	1.06	1.08	3.75	1.65	2.2			VP8	1.65	1.98	4.62	9.94	4.74
S4	VP0	0.22	3.97	3.86	4.45	4.24		S12	VP0	4.01	3.48	7.25	7.6	7.21		S22	VP0	2.97	4.05	4.87	6.27	8.32		S32	VP0	0.96	2.17	2.11	3.49	4.53
	VP1	1.44	3.47	6.66	5.13	4.84			VP1	3.29	6.32	3.47	5.07	3.74			VP1	0.73	6.39	2.92	9.97	4.19			VP1	0.56	1.25	3.55	2.19	7.25
	VP3	3.53	3.18	1.39	2.88	5.43			VP3	8.31	7.41	4.75	6.2	7.01			VP3	8.05	6.67	10.38	10.1	4.75			VP3	0.99	1.58	1.12	2.85	2.55
	VP5	2.5	2.17	4.34	7.5	4.3			VP5	7.54	5.72	6.83	3.97	5.84			VP5	4.7	7.18	5.45	7.47	9.95			VP5	3.91	3.43	2.7	2.43	3.23
	VP8	5.35	1.58	1.71	2.57	2.25			VP8	2.9	3.35	4.05	9.61	9.43			VP8	4.74	2.19	3.72	6.05	9.99			VP8	3.16	-1.59	4.66	1.74	1.38
S5	VP0	2.11	4.09	6.64	3.24	5.1		S13	VP0	4.99	4.04	7.52	10.47	6.8		S23	VP0	10.17	14.33	12.85	11.54	8.25		S33	VP0	0.58	0.64	4.17	4.48	5.18
	VP1	2.35	2.61	5.69	6.23	2.61			VP1	2.66	5.62	5.62	10.42	3.72			VP1	2.68	4.44	12.67	8.85	15.52			VP1	3.72	7.07	5.02	4.33	7.22
	VP3	2.13	3.46	9.17	6.17	4.05			VP3	3.08	2.34	4.46	6.42	5.98			VP3	7.09	13.87	9.26	9.08	13.01			VP3	4.56	4.48	3.53	3.94	4.82
	VP5	4.34	1.87	4.96	6.16	2.72			VP5	1.51	1.96	8	6.64	6.32			VP5	2.53	12.04	7.77	10.69	8.53			VP5	5.97	5.83	3.42	8.69	12.68
	VP8	1.64	1.71	2.99	2.77	3.7			VP8	-0.29	2.05	1.94	8.91	3.95			VP8	7.23	9	8.95	9.22	6.16			VP8	5.11	2.18	6.89	8.52	7.14
S6	VP0	3.66	1.55	-0.22	1.09	5.53		S14	VP0	9.86	4.47	18.37	13.69	21.74		S24	VP0	-1.38	10	13.04	4.51	10.83		S34	VP0	-0.99	1.18	0.82	0.76	3.84
	VP1	0.32	4.67	5.49	3.16	0.85			VP1	14.93	13.72	16.53	8.72	9.27			VP1	2.37	6.66	7.94	4.34	6.02			VP1	1.59	1.99	0.29	0.36	5.22
	VP3	-0.64	1.12	3.28	4.99	3.19			VP3	5.34	10.7	11.43	10.77	4.17			VP3	4.7	2.29	1.76	3.02	9.25			VP3	4.79	0.7	1.02	6.17	3.42
	VP5	0.31	3.5	1.79	2.5	0.17			VP5	10.12	7.58	8.21	22.91	13.7			VP5	6.79	3.7	7.68	8.66	12.2			VP5	0.36	5.92	4.91	4.03	4.67
	VP8	1.61	-0.3	-0.09	3.41	1.86			VP8	4.14	6.86	14.57	17.6	10.52			VP8	3.27	2.88	6.29	5.67	4.36			VP8	2.32	1.04	4.3	0.72	3.97
S7	VP0	1.99	0.9	2.24	2.78	0.19		S15	VP0	1.52	1.38	3.2	3.04	2.84		S25	VP0	0.22	1.36	1.48	5.46	1.85		S35	VP0	-0.25	8.38	9.41	5.95	10.76
	VP1	0.17	0.09	-1.66	1.06	5.5			VP1	0.6	-0.65	2.71	-0.11	1.79			VP1	1.94	1.4	0.99	1.52	3.43			VP1	3.58	5.61	6.37	4.84	7.92
	VP3	1.68	3.16	1.51	1.67	2.29			VP3	2.19	1.98	0.86	1.03	0.47			VP3	0.65	4.75	3.3	4.31	2.88			VP3	1.86	3.81	5.64	6.63	3.35
	VP5	2.3	1.13	-0.15	3.26	1.47			VP5	1.01	0.7	2.22	4.98	4.04			VP5	1.88	5.82	1.25	5.22	1.67			VP5	2.63	7.84	5.28	11.99	10
	VP8	2.28	-0.69	1.8	2.15	0.56			VP8	2.4	0.37	2.08	1.55	1.63			VP8	2.9	1.67	2.01	3.28	2.87			VP8	1.66	0.66	2.73	2.14	5.56
S8	VP0	7.75	7.9	10.73	5.73	8.72		S16	VP0	0.51	1.35	4.63	1.97	0.47		S26	VP0	0.71	4.58	4.49	0.78	0.73		Note. For comparison: z-score > 1,64, p < .05; z-score > 2.32, p < .01; z-score > 3.1, p < .001
	VP1	1.15	6.58	6.37	5.54	5.21			VP1	2.93	0.95	1.18	2.28	1.74			VP1	3.4	3.77	3.9	2.75	2.66
	VP3	5.72	6.15	5.2	5.5	9.49			VP3	5.55	0.95	4.13	5.17	1.82			VP3	1.83	3.13	2.46	9.48	7.94
	VP5	5.96	7.76	11.39	7.31	5.69			VP5	1.01	0.84	1.33	3.28	-0.55			VP5	1.69	0.03	6.57	4.28	8.71
	VP8	0.33	3.24	3.53	2.75	3.42			VP8	3.06	0.8	0.54	1.49	4.93			VP8	0	1.86	0.33	3.61	2.71
								S17	VP0	0.34	1.87	11.05	6.26	4.39		S27	VP0	-1.37	7.64	9.38	4.67	6.14
									VP1	1.05	2.14	5.83	5.87	5.62			VP1	1.87	5.97	9	8.94	13.73
									VP3	0.92	2.03	6.19	8.7	8.15			VP3	2.27	1.61	3	7.96	3.93
									VP5	3.55	1.15	4.9	0.73	4.7			VP5	2.38	2.5	5.33	4.04	8.44
									VP8	0.42	1.79	2.81	3.17	2.64			VP8	6.75	3.59	5.91	6.21	4.75
								S18	VP0	0.34	1.17	4.82	2.93	1.92		S28	VP0	-0.08	0.69	1.51	1.76	2.93
									VP1	1.19	1.42	5.02	3.15	6.06			VP1	-1.77	2.26	1.52	1.23	0.65
									VP3	-0.88	1.94	1.32	1.46	3.53			VP3	0.39	6.31	2.18	4.11	-0.84
									VP5	1.35	2.49	3.21	2.32	-0.65			VP5	0.27	0.77	0.96	2.44	6.12
									VP8	0.08	1.71	2.68	0.95	2.42			VP8	1.84	4	2.51	1.38	3.92
